# Supplementary material for: Health Anxiety and Its Correlations with Self-Perceived Risk and Attitude on COVID-19 among Malaysian Healthcare Workers during the Pandemic
Source: Int J Environ Res Public Health. 2021 May 3;18(9):4879. doi: 10.3390/ijerph18094879 (PMC8124576; doi:10.3390/ijerph18094879)
Supplement: Supplementary file 1 [file ijerph-18-04879-s001.zip]

Archive with 1 entries (1 files):
- ijerph-1196225-supplementary.pdf
